# Supplementary material for: The Potential of Alternative Therapies and Vaccine Candidates against Helicobacter pylori
Source: Pharmaceuticals (Basel). 2023 Apr 6;16(4):552. doi: 10.3390/ph16040552 (PMC10141204; doi:10.3390/ph16040552)
Supplement: Supplementary file 1 [file pharmaceuticals-16-00552-s001.zip]

Archive with 1 entries (1 files):
- pharmaceuticals-2235478-supplementary.pdf
